# Supplementary material for: Comprehensive analyses of single-cell and bulk RNA-seq reveal the biological and prognostic roles of BMP4 in pancreatic adenocarcinoma
Source: Front Mol Biosci. 2025 Oct 15;12:1686938. doi: 10.3389/fmolb.2025.1686938 (PMC12568421; doi:10.3389/fmolb.2025.1686938)
Supplement: Supplementary file 1 [file DataSheet1.zip]

Archive with 13 entries (12 files):
- supplmentary materials/
- supplmentary materials/fig_s1.tif
- supplmentary materials/fig_s10.tif
- supplmentary materials/fig_s2.tif
- supplmentary materials/fig_s3.tif
- supplmentary materials/fig_s4.tif
- supplmentary materials/fig_s5.tiff
- supplmentary materials/fig_s6.tif
- supplmentary materials/fig_s7.tif
- supplmentary materials/fig_s8.tif
- supplmentary materials/fig_s9.tif
- supplmentary materials/Table S1.docx
- supplmentary materials/Table S2.docx
